# Supplementary material for: Isolation of phosphorus-hyperaccumulating microalgae from revolving algal biofilm (RAB) wastewater treatment systems
Source: Front Microbiol. 2023 Jul 17;14:1219318. doi: 10.3389/fmicb.2023.1219318 (PMC10389661; doi:10.3389/fmicb.2023.1219318)
Supplement: Supplementary file 1 [file Data_Sheet_1.zip]

Archive with 3 entries (3 files):
- Supplementary Material - Schaedig et al. (2023)/Supplemental File S1.pdf
- Supplementary Material - Schaedig et al. (2023)/Supplemental File S2.xlsx
- Supplementary Material - Schaedig et al. (2023)/Supplementary Material.pdf
