# Supplementary material for: Isolation of phosphorus-hyperaccumulating microalgae from revolving algal biofilm (RAB) wastewater treatment systems
Source: Front Microbiol. 2023 Jul 17;14:1219318. doi: 10.3389/fmicb.2023.1219318 (PMC10389661; doi:10.3389/fmicb.2023.1219318)
Supplement: Supplementary file 1 [file Data_Sheet_1.zip › Supplementary Material - Schaedig et al. (2023)/Supplemental File S2.xlsx]

## Sheet: RAB Microalgae Datasheet
	Isolation of Phosphorus-Hyperaccumulating Microalgae from Revolving Algal Biofilm (RAB) Wastewater Treatment Systems
	Eric Schaedig, Michael Cantrell, Chris Urban, Xuefei Zhao, Drew Greene, Jens Dancer, Michael Gross, Jacob Sebesta, Katherine J. Chou, Jonathan Grabowy, Martin Gross, Kuldip Kumar, and Jianping Yu
	Supplemental File S2. Isolated RAB strain information datasheet. Information on the microalgae isolated and characterized in this study, including information on the origin and isolation methods, polyphosphate screening methods and resulting data, and sequencing methods and resulting data for each strain.
					Origin & Isolation Methods							Polyphosphate Screening Methods & Data					Sequencing Methods & Data
	#	Strain Identifier	Cellularity	Organism Type	Location	RAB System Scale	Sample Type	Wastewater Type	Influent Type	Date of Sampling	Isolation Technique	Media of Polyphosphate Screening Cultivation	Days of Growth (*diluted with fresh media prior to harvest)	Optical density (730 nm) at time of harvest	Polyphosphate Content (% CDW)	Polyphosphate P Content (% CDW P)	PCR Amplification Primers (F/R)	Sanger Sequencing Primer(s)	Post-Processing Performed	Top Phylogenetic Match	18S/16S rDNA GenBank Accession
	1	TCF-1g	Unicellular	Green alga	Chicago, Illinois	Demonstration	Water sample from RAB reservoir	Municipal	Tertiary effluent	2020-12-10	Sample homogenized, diluted up to 1:1000, plated on solid medium	BBM + 0.1 M NaHCO3 + 0.1 mg/L B12 (pH-adjusted to 7.5-7.6 with HCl)	7	1.33	0.423002	0.163003	ss5/ss3	mod-ss5/mod-ss3	Bidirectional read merged with D512for/D978rev sequence	Dictyosphaerium sp.	OP143966
	2	TCF-2g	Unicellular	Green alga	Chicago, Illinois	Demonstration	Water sample from RAB reservoir	Municipal	Tertiary effluent	2020-12-10	Sample homogenized, diluted up to 1:1000, plated on solid medium	BBM + 0.1 M NaHCO3 + 0.1 mg/L B12 (pH-adjusted to 7.5-7.6 with HCl)	12	1.16	0.481534	0.185558	D512for/D978rev	D512for	-	Chlorolobion sp.	OP143967
	3	TCF-3g	Unicellular	Green alga	Chicago, Illinois	Demonstration	Water sample from RAB reservoir	Municipal	Tertiary effluent	2020-12-10	Sample homogenized, diluted up to 1:1000, plated on solid medium	BBM + 0.1 M NaHCO3 + 0.1 mg/L B12 (pH-adjusted to 7.5-7.6 with HCl)	16*	0.81	1.62888	0.627683	D512for/D978rev	D512for	-	Desmodesmus sp.	OP143968
	4	TCF-4g	Unicellular	Green alga	Chicago, Illinois	Demonstration	Water sample from RAB reservoir	Municipal	Tertiary effluent	2020-12-10	Sample homogenized, diluted up to 1:1000, plated on solid medium	BBM + 0.1 M NaHCO3 + 0.1 mg/L B12 (pH-adjusted to 7.5-7.6 with HCl)	7	2.16	0.286784	0.110511	D512for/D978rev	D512for	-	Desmodesmus sp.	OP143969
	5	TCF-5g	Unicellular	Green alga	Slater, Iowa	Demonstration	RAB belt biofilm	Municipal	Secondary effluent	2020-12-10	Sample homogenized, diluted up to 1:1000, plated on solid medium	BBM + 0.1 M NaHCO3 + 0.1 mg/L B12 (pH-adjusted to 7.5-7.6 with HCl)	16*	0.57	1.44788	0.557937	D512for/D978rev	D512for	-	Chlorolobion sp.	OP143970
	6	TCF-6g	Unicellular	Green alga	Slater, Iowa	Demonstration	RAB belt biofilm	Municipal	Secondary effluent	2020-12-10	Sample homogenized, diluted up to 1:1000, plated on solid medium	BBM + 0.1 M NaHCO3 + 0.1 mg/L B12 (pH-adjusted to 7.5-7.6 with HCl)	6	0.659	0.808966	0.311732	ss5/ss3	mod-ss5	-	Desmodesmus abundans	OP143971
	7	TCF-7g	Unicellular	Green alga	Slater, Iowa	Demonstration	RAB belt biofilm	Municipal	Secondary effluent	2020-12-10	Sample homogenized, diluted up to 1:1000, plated on solid medium	BBM + 0.1 M NaHCO3 + 0.1 mg/L B12 (pH-adjusted to 7.5-7.6 with HCl)	5	0.74	0	0	ss5/ss3	mod-ss5	-	Desmodesmus abundans	OP143972
	8	TCF-8g	Unicellular	Green alga	Slater, Iowa	Demonstration	RAB belt biofilm	Municipal	Secondary effluent	2020-12-10	Sample homogenized, diluted up to 1:1000, plated on solid medium	BBM + 0.1 M NaHCO3 + 0.1 mg/L B12 (pH-adjusted to 7.5-7.6 with HCl)	5	0.68	2.06917	0.797348	ss5/ss3	mod-ss5	-	Dictyosphaerium sp.	OP143973
	9	TCF-9g	Unicellular	Green alga	Slater, Iowa	Demonstration	RAB belt biofilm	Municipal	Secondary effluent	2020-12-10	Sample homogenized, diluted up to 1:1000, plated on solid medium	BBM + 0.1 M NaHCO3 + 0.1 mg/L B12 (pH-adjusted to 7.5-7.6 with HCl)	5	1.1	2.09476	0.807207	ss5/ss3	mod-ss5	-	Dictyosphaerium sp.	OP143974
	10	TCF-10g	Unicellular	Green alga	Slater, Iowa	Demonstration	RAB belt biofilm	Municipal	Secondary effluent	2020-12-10	Sample homogenized, diluted up to 1:1000, plated on solid medium	BBM + 0.1 M NaHCO3 + 0.1 mg/L B12 (pH-adjusted to 7.5-7.6 with HCl)	5	0.985	1.13807	0.438551	ss5/ss3	mod-ss5	-	Dictyosphaerium sp.	OP143975
	11	TCF-11g	Unicellular	Green alga	Slater, Iowa	Demonstration	RAB belt biofilm	Municipal	Secondary effluent	2020-12-10	Sample homogenized, diluted up to 1:1000, plated on solid medium	BBM + 0.1 M NaHCO3 + 0.1 mg/L B12 (pH-adjusted to 7.5-7.6 with HCl)	5	1.86	0.876749	0.337852	ss5/ss3	mod-ss5/mod-ss3	Bidirectional read merged with D512for/D978rev sequence	Dictyosphaerium sp.	OP143976
	12	TCF-12g	Unicellular	Green alga	Slater, Iowa	Demonstration	RAB belt biofilm	Municipal	Secondary effluent	2020-12-10	Sample homogenized, diluted up to 1:1000, plated on solid medium	BBM + 0.1 M NaHCO3 + 0.1 mg/L B12 (pH-adjusted to 7.5-7.6 with HCl)	8	0.951	1.06356	0.409839	ss5/ss3	mod-ss5/mod-ss3	Bidirectional read merged with D512for/D978rev sequence	Dictyosphaerium sp.	OP143977
	13	TCF-13g	Unicellular	Green alga	Sioux City, Iowa	Pilot	RAB belt biofilm	Industrial - Meat processing	Anaerobic digester effluent	2020-12-10	Sample homogenized, diluted up to 1:1000, plated on solid medium	BBM + 0.1 M NaHCO3 + 0.1 mg/L B12 (pH-adjusted to 7.5-7.6 with HCl)	Did not grow				ss5/ss3	mod-ss5	-	Chlorella sorokiniana	OP143978
	14	TCF-14g	Unicellular	Green alga	Sioux City, Iowa	Pilot	RAB belt biofilm	Industrial - Meat processing	Anaerobic digester effluent	2020-12-10	Sample homogenized, diluted up to 1:1000, plated on solid medium	BBM + 0.1 M NaHCO3 + 0.1 mg/L B12 (pH-adjusted to 7.5-7.6 with HCl)	6	0.797	1.18475	0.456541	ss5/ss3	mod-ss5	-	Desmodesmus armatus	OP143979
	15	TCF-15g	Unicellular	Green alga	Sioux City, Iowa	Pilot	RAB belt biofilm	Industrial - Meat processing	Anaerobic digester effluent	2020-12-10	Sample homogenized, diluted up to 1:1000, plated on solid medium	BBM + 0.1 M NaHCO3 + 0.1 mg/L B12 (pH-adjusted to 7.5-7.6 with HCl)	4	0.533	1.11683	0.430368	ss5/ss3	mod-ss5	-	Desmodesmus sp.	OP143980
	16	TCF-16g	Unicellular	Green alga	Sioux City, Iowa	Pilot	RAB belt biofilm	Industrial - Meat processing	Anaerobic digester effluent	2020-12-10	Sample homogenized, diluted up to 1:1000, plated on solid medium	BBM + 0.1 M NaHCO3 + 0.1 mg/L B12 (pH-adjusted to 7.5-7.6 with HCl)	21*	0.651	1.46623	0.565008	ss5/ss3	mod-ss5	-	Tetradesmus sp.	OP143981
	17	TCF-17g	Unicellular	Green alga	Creston, Iowa	Pilot	RAB belt biofilm	Municipal	Primary clarifier effluent	2020-12-10	Sample homogenized, diluted up to 1:1000, plated on solid medium	BBM + 0.1 M NaHCO3 + 0.1 mg/L B12 (pH-adjusted to 7.5-7.6 with HCl)	16*	1.955	1.2201	0.470163	DIV4for/Div4rev3	DIV4for	-	Chlorellaceae	OP143982
	18	TCF-18g	Unicellular	Green alga	Creston, Iowa	Pilot	RAB belt biofilm	Municipal	Primary clarifier effluent	2020-12-10	Sample homogenized, diluted up to 1:1000, plated on solid medium	BBM + 0.1 M NaHCO3 + 0.1 mg/L B12 (pH-adjusted to 7.5-7.6 with HCl)	16*	0.54	0.838987	0.323301	D512for/D978rev	D512for	-	Chlorellaceae	OP143983
	19	TCF-19g	Unicellular	Green alga	Creston, Iowa	Pilot	RAB belt biofilm	Municipal	Primary clarifier effluent	2020-12-10	Sample homogenized, diluted up to 1:1000, plated on solid medium	BBM + 0.1 M NaHCO3 + 0.1 mg/L B12 (pH-adjusted to 7.5-7.6 with HCl)	16*	0.695	1.40715	0.542242	ss5/ss3	mod-ss5/mod-ss3	Bidirectional read merged with D512for/D978rev sequence	Scenedesmus sp.	OP143984
	20	TCF-20g	Unicellular	Green alga	Creston, Iowa	Pilot	RAB belt biofilm	Municipal	Intermediate clarifier effluent	2021-02-10	Sample homogenized, diluted up to 1:1000, plated on solid medium	BBM + 0.1 M NaHCO3 + 0.1 mg/L B12 (pH-adjusted to 7.5-7.6 with HCl)	5	1.03	1.66374	0.641117	ss5/ss3	mod-ss5	-	Chlorella sorokiniana	OP143985
	21	TCF-21g	Unicellular	Green alga	Creston, Iowa	Pilot	RAB belt biofilm	Municipal	Intermediate clarifier effluent	2021-02-10	Sample homogenized, diluted up to 1:1000, plated on solid medium	BBM + 0.1 M NaHCO3 + 0.1 mg/L B12 (pH-adjusted to 7.5-7.6 with HCl)	12	1.09	1.59729	0.615511	ss5/ss3	mod-ss5	-	Tetradesmus obliquus	OP143986
	22	TCF-22g	Unicellular	Green alga	Creston, Iowa	Pilot	RAB belt biofilm	Municipal	Intermediate clarifier effluent	2021-02-10	Sample homogenized, diluted up to 1:1000, plated on solid medium	BBM + 0.1 M NaHCO3 + 0.1 mg/L B12 (pH-adjusted to 7.5-7.6 with HCl)	12	0.94	0.468963	0.180713	ss5/ss3	mod-ss5	-	Chlorolobion sp.	OP143987
	23	TCF-23g	Unicellular	Green alga	Chicago, Illinois	Demonstration	RAB belt biofilm	Municipal	Tertiary effluent	2021-02-10	Sample homogenized, filtered with ~100 mL liquid medium on a 70 uM filter, and remaining filter material rescued and plated	BBM + 0.1 M NaHCO3 + 0.1 mg/L B12 (pH-adjusted to 7.5-7.6 with HCl)	Did not grow				ss5/ss3	mod-ss5	-	Chlorella sorokiniana	OP143988
	24	TCF-24g	Unicellular	Green alga	Chicago, Illinois	Demonstration	RAB belt biofilm	Municipal	Tertiary effluent	2021-02-10	Sample homogenized, diluted up to 1:1000, plated on solid medium	BBM + 0.1 M NaHCO3 + 0.1 mg/L B12 (pH-adjusted to 7.5-7.6 with HCl)	Did not grow				ss5/ss3	mod-ss5	-	Chlorella sorokiniana	OP143989
	25	TCF-25g	Unicellular	Green alga	Chicago, Illinois	Demonstration	RAB belt biofilm	Municipal	Tertiary effluent	2021-02-10	Sample homogenized, diluted up to 1:1000, plated on solid medium	BBM + 0.1 M NaHCO3 + 0.1 mg/L B12 (pH-adjusted to 7.5-7.6 with HCl)	15	0.561	2.58144	0.99475	ss5/ss3	mod-ss5	-	Desmodesmus abundans	OP143990
	26	TCF-26g	Unicellular	Green alga	Chicago, Illinois	Demonstration	RAB belt biofilm	Municipal	Tertiary effluent	2021-02-10	Sample homogenized, diluted up to 1:1000, plated on solid medium	BBM + 0.1 M NaHCO3 + 0.1 mg/L B12 (pH-adjusted to 7.5-7.6 with HCl)	15	0.512	0.386422	0.148906	ss5/ss3	mod-ss5	-	Desmodesmus abundans	OP143991
	27	TCF-27g	Unicellular	Green alga	Chicago, Illinois	Demonstration	RAB belt biofilm	Municipal	Tertiary effluent	2021-02-10	Sample homogenized, diluted up to 1:1000, plated on solid medium	BBM + 0.1 M NaHCO3 + 0.1 mg/L B12 (pH-adjusted to 7.5-7.6 with HCl)	18	0.63	1.81458	0.699242	ss5/ss3	mod-ss5	-	Desmodesmus abundans	OP143992
	28	TCF-28g	Unicellular	Green alga	Chicago, Illinois	Demonstration	RAB belt biofilm	Municipal	Tertiary effluent	2021-02-10	Sample homogenized, diluted up to 1:1000, plated on solid medium	BBM + 0.1 M NaHCO3 + 0.1 mg/L B12 (pH-adjusted to 7.5-7.6 with HCl)	35	0.563	1.7752	0.684068	ss5/ss3	mod-ss5/mod-ss3	Bidirectional read merged with D512for/D978rev sequence	Desmodesmus sp.	OP143993
	29	TCF-29g	Unicellular	Green alga	Chicago, Illinois	Demonstration	RAB belt biofilm	Municipal	Tertiary effluent	2021-02-10	Sample homogenized, diluted up to 1:1000, plated on solid medium	BBM + 0.1 M NaHCO3 + 0.1 mg/L B12 (pH-adjusted to 7.5-7.6 with HCl)	16*	1.13	0.831633	0.320467	D512for/D978rev	D512for	-	Desmodesmus sp.	OP143994
	30	TCF-30g	Unicellular	Green alga	Chicago, Illinois	Demonstration	RAB belt biofilm	Municipal	Tertiary effluent	2021-02-10	Sample homogenized, diluted up to 1:1000, plated on solid medium	BBM + 0.1 M NaHCO3 + 0.1 mg/L B12 (pH-adjusted to 7.5-7.6 with HCl)	5	1.16	0.799127	0.307941	D512for/D978rev	D512for	-	Desmodesmus sp.	OP143995
	31	TCF-31g	Unicellular	Green alga	Chicago, Illinois	Demonstration	RAB belt biofilm	Municipal	Tertiary effluent	2021-02-10	Sample homogenized, diluted up to 1:1000, plated on solid medium	BBM + 0.1 M NaHCO3 + 0.1 mg/L B12 (pH-adjusted to 7.5-7.6 with HCl)	5	0.5405	1.31813	0.507936	DIV4for/Div4rev3	DIV4for	-	Scenedesmaceae	OP143996
	32	TCF-32g	Unicellular	Green alga	Chicago, Illinois	Demonstration	RAB belt biofilm	Municipal	Tertiary effluent	2021-02-10	Sample homogenized, diluted up to 1:1000, plated on solid medium	BBM + 0.1 M NaHCO3 + 0.1 mg/L B12 (pH-adjusted to 7.5-7.6 with HCl)	16*	0.505	1.19368	0.459979	ss5/ss3	mod-ss5/mod-ss3	Bidirectional read merged with D512for/D978rev sequence	Tetradesmus obliquus	OP143997
	33	TCF-33g	Unicellular	Green alga	Chicago, Illinois	Demonstration	RAB belt biofilm	Municipal	Tertiary effluent	2021-02-10	Sample homogenized, diluted up to 1:1000, plated on solid medium	BBM + 0.1 M NaHCO3 + 0.1 mg/L B12 (pH-adjusted to 7.5-7.6 with HCl)	18	0.806	0.85819	0.330701	ss5/ss3	mod-ss5/mod-ss3	Bidirectional read merged with D512for/D978rev sequence	Tetradesmus sp.	OP143998
	34	TCF-34g	Unicellular	Green alga	Chicago, Illinois	Demonstration	RAB belt biofilm	Municipal	Tertiary effluent	2021-02-10	Sample homogenized, diluted up to 1:1000, plated on solid medium	BBM + 0.1 M NaHCO3 + 0.1 mg/L B12 (pH-adjusted to 7.5-7.6 with HCl)	16*	0.515	1.70407	0.656656	ss5/ss3	mod-ss5	-	Tetradesmus sp.	OP143999
	35	TCF-35g	Unicellular	Green alga	Chicago, Illinois	Demonstration	RAB belt biofilm	Municipal	Tertiary effluent	2021-02-10	Sample homogenized, diluted up to 1:1000, plated on solid medium	BBM + 0.1 M NaHCO3 + 0.1 mg/L B12 (pH-adjusted to 7.5-7.6 with HCl)	6	0.568	1.67915	0.647054	ss5/ss3	mod-ss5	-	Tetradesmus sp.	OP144000
	36	TCF-36g	Unicellular	Green alga	Chicago, Illinois	Demonstration	RAB belt biofilm	Municipal	Tertiary effluent	2021-02-10	Sample homogenized, diluted up to 1:1000, plated on solid medium	BBM + 0.1 M NaHCO3 + 0.1 mg/L B12 (pH-adjusted to 7.5-7.6 with HCl)	Did not grow				ss5/ss3	mod-ss5	-	Desmodesmus abundans	OP144001
	37	TCF-37g	Unicellular	Green alga	Chicago, Illinois	Demonstration	RAB belt biofilm	Municipal	Tertiary effluent	2021-02-10	Sample homogenized, diluted up to 1:1000, plated on solid medium	BBM + 0.1 M NaHCO3 + 0.1 mg/L B12 (pH-adjusted to 7.5-7.6 with HCl)	8	0.613	3.14962	1.21369	D512for/D978rev	D512for	-	Desmodesmus armatus	OP144002
	38	TCF-38g	Unicellular	Green alga	Chicago, Illinois	Demonstration	RAB belt biofilm	Municipal	Tertiary effluent	2021-02-10	Sample homogenized, diluted up to 1:1000, plated on solid medium	BBM + 0.1 M NaHCO3 + 0.1 mg/L B12 (pH-adjusted to 7.5-7.6 with HCl)	6	0.689	1.41325	0.544593	D512for/D978rev	D512for	-	Desmodesmus sp.	OP144003
	39	TCF-39g	Unicellular	Green alga	Chicago, Illinois	Demonstration	RAB belt biofilm	Municipal	Tertiary effluent	2021-02-10	Sample homogenized, diluted up to 1:1000, plated on solid medium	BBM + 0.1 M NaHCO3 + 0.1 mg/L B12 (pH-adjusted to 7.5-7.6 with HCl)	16*	0.885	1.57163	0.605624	ss5/ss3	mod-ss5	-	Tetradesmus sp.	OP144004
	40	TCF-40g	Unicellular	Green alga	Chicago, Illinois	Demonstration	RAB belt biofilm	Municipal	Tertiary effluent	2021-02-10	Sample homogenized, diluted up to 1:1000, plated on solid medium	BBM + 0.1 M NaHCO3 + 0.1 mg/L B12 (pH-adjusted to 7.5-7.6 with HCl)	36	0.696	6.12449	2.36005	DIV4for/Div4rev3	DIV4for	-	Chlamydomonas pulvinata	OP144005
	41	TCF-41g	Unicellular	Green alga	Chicago, Illinois	Demonstration	RAB belt biofilm	Municipal	Tertiary effluent	2021-02-10	Sample homogenized, diluted up to 1:1000, plated on solid medium	BBM + 0.1 M NaHCO3 + 0.1 mg/L B12 (pH-adjusted to 7.5-7.6 with HCl)	22	0.648	6.42849	2.4772	DIV4for/Div4rev3	DIV4for	-	Chlamydomonas pulvinata	OP144006
	42	TCF-42g	Unicellular	Green alga	Chicago, Illinois	Demonstration	RAB belt biofilm	Municipal	Tertiary effluent	2021-02-10	Sample homogenized, diluted up to 1:1000, plated on solid medium	BBM + 0.1 M NaHCO3 + 0.1 mg/L B12 (pH-adjusted to 7.5-7.6 with HCl)	5	0.65	0.986418	0.380113	D512for/D978rev	D512for	-	Desmodesmus armatus	OP144007
	43	TCF-43g	Unicellular	Green alga	Chicago, Illinois	Demonstration	RAB belt biofilm	Municipal	Tertiary effluent	2021-02-10	Sample homogenized, diluted up to 1:1000, plated on solid medium	BBM + 0.1 M NaHCO3 + 0.1 mg/L B12 (pH-adjusted to 7.5-7.6 with HCl)	7	0.584	0.975527	0.375916	D512for/D978rev	D512for	-	Desmodesmus sp.	OP144008
	44	TCF-44g	Unicellular	Green alga	Chicago, Illinois	Demonstration	RAB belt biofilm	Municipal	Tertiary effluent	2021-02-10	Sample homogenized, diluted up to 1:1000, plated on solid medium	BBM + 0.1 M NaHCO3 + 0.1 mg/L B12 (pH-adjusted to 7.5-7.6 with HCl)	8	0.539	3.80999	1.46817	DIV4for/Div4rev3	DIV4for	-	Scenedesmus sp.	OP144009
	45	TCF-45g	Unicellular	Green alga	Chicago, Illinois	Demonstration	RAB belt biofilm	Municipal	Tertiary effluent	2021-02-10	Sample homogenized, diluted up to 1:1000, plated on solid medium	BBM + 0.1 M NaHCO3 + 0.1 mg/L B12 (pH-adjusted to 7.5-7.6 with HCl)	32	0.505	2.28942	0.882223	ss5/ss3	mod-ss5/mod-ss3	Bidirectional read merged with D512for/D978rev sequence	Tetradesmus dimorphus	OP144010
	46	TCF-46g	Unicellular	Green alga	Chicago, Illinois	Demonstration	RAB belt biofilm	Municipal	Tertiary effluent	2021-02-10	Sample homogenized, diluted up to 1:1000, plated on solid medium	BBM + 0.1 M NaHCO3 + 0.1 mg/L B12 (pH-adjusted to 7.5-7.6 with HCl)	17	0.526	6.9126	2.66375	DIV4for/Div4rev3	DIV4for	-	Chlamydomonas pulvinata	OP144011
	47	TCF-47g	Unicellular	Green alga	Chicago, Illinois	Demonstration	RAB belt biofilm	Municipal	Tertiary effluent	2021-02-10	Sample homogenized, diluted up to 1:1000, plated on solid medium	BBM + 0.1 M NaHCO3 + 0.1 mg/L B12 (pH-adjusted to 7.5-7.6 with HCl)	18	0.552	10.7129	4.12818	DIV4for/Div4rev3	DIV4for	-	Chlamydomonas pulvinata	OP144012
	48	TCF-48g	Unicellular	Green alga	Chicago, Illinois	Demonstration	RAB belt biofilm	Municipal	Tertiary effluent	2021-02-10	Sample homogenized, diluted up to 1:1000, plated on solid medium	BBM + 0.1 M NaHCO3 + 0.1 mg/L B12 (pH-adjusted to 7.5-7.6 with HCl)	15	0.555	11.4034	4.39425	DIV4for/Div4rev3	DIV4for	-	Chlamydomonas pulvinata	OP144013
	49	TCF-49g	Unicellular	Green alga	Chicago, Illinois	Demonstration	RAB belt biofilm	Municipal	Tertiary effluent	2021-02-10	Sample homogenized, diluted up to 1:1000, plated on solid medium	BBM + 0.1 M NaHCO3 + 0.1 mg/L B12 (pH-adjusted to 7.5-7.6 with HCl)	16*	1.77	1.11521	0.429742	D512for/D978rev	D512for	-	Chlorella sorokiniana	OP144014
	50	TCF-50g	Unicellular	Green alga	Chicago, Illinois	Demonstration	RAB belt biofilm	Municipal	Tertiary effluent	2021-02-10	Sample homogenized, diluted up to 1:1000, plated on solid medium	BBM + 0.1 M NaHCO3 + 0.1 mg/L B12 (pH-adjusted to 7.5-7.6 with HCl)	Did not grow				ss5/ss3	mod-ss5	-	Desmodesmus abundans	OP144015
	51	TCF-51g	Unicellular	Green alga	Chicago, Illinois	Demonstration	RAB belt biofilm	Municipal	Tertiary effluent	2021-02-10	Sample homogenized, diluted up to 1:1000, plated on solid medium	BBM + 0.1 M NaHCO3 + 0.1 mg/L B12 (pH-adjusted to 7.5-7.6 with HCl)	Did not grow				ss5/ss3	mod-ss5	-	Desmodesmus abundans	OP144016
	52	TCF-52g	Unicellular	Green alga	Chicago, Illinois	Demonstration	RAB belt biofilm	Municipal	Tertiary effluent	2021-02-10	Sample homogenized, diluted up to 1:1000, plated on solid medium	BBM + 0.1 M NaHCO3 + 0.1 mg/L B12 (pH-adjusted to 7.5-7.6 with HCl)	16*	0.74	0.81579	0.314362	D512for/D978rev	D512for	-	Desmodesmus sp.	OP144017
	53	TCF-53g	Unicellular	Green alga	Chicago, Illinois	Demonstration	RAB belt biofilm	Municipal	Tertiary effluent	2021-02-10	Sample homogenized, diluted up to 1:1000, plated on solid medium	BBM + 0.1 M NaHCO3 + 0.1 mg/L B12 (pH-adjusted to 7.5-7.6 with HCl)	16*	0.87	0.789554	0.304252	ss5/ss3	mod-ss5	-	Parachlorella sp.	OP144018
	54	TCF-54g	Unicellular	Green alga	Chicago, Illinois	Demonstration	RAB belt biofilm	Municipal	Tertiary effluent	2021-02-10	Sample homogenized, diluted up to 1:1000, plated on solid medium	BBM + 0.1 M NaHCO3 + 0.1 mg/L B12 (pH-adjusted to 7.5-7.6 with HCl)	5	0.825	0.932259	0.359243	ss5/ss3	mod-ss5/mod-ss3	Bidirectional read merged with D512for/D978rev sequence	Tetradesmus dimorphus	OP144019
	55	TCF-55g	Unicellular	Green alga	Chicago, Illinois	Demonstration	RAB belt biofilm	Municipal	Tertiary effluent	2021-02-10	Sample homogenized, diluted up to 1:1000, plated on solid medium	BBM + 0.1 M NaHCO3 + 0.1 mg/L B12 (pH-adjusted to 7.5-7.6 with HCl)	10	0.553	1.76512	0.680184	ss5/ss3	mod-ss5	-	Tetradesmus obliquus	OP144020
	56	TCF-56g	Unicellular	Green alga	Chicago, Illinois	Demonstration	RAB belt biofilm	Municipal	Tertiary effluent	2021-02-10	Sample homogenized, diluted up to 1:1000, plated on solid medium	BBM + 0.1 M NaHCO3 + 0.1 mg/L B12 (pH-adjusted to 7.5-7.6 with HCl)	19	0.547	10.2131	3.93558	D512for/D978rev	D512for	-	Chlamydomonas pulvinata	OP144021
	57	TCF-57g	Unicellular	Green alga	Chicago, Illinois	Demonstration	RAB belt biofilm	Municipal	Tertiary effluent	2021-02-10	Sample homogenized, diluted up to 1:1000, plated on solid medium	BBM + 0.1 M NaHCO3 + 0.1 mg/L B12 (pH-adjusted to 7.5-7.6 with HCl)	16*	3.045	0.979498	0.377446	ss5/ss3	mod-ss5	-	Chlorella sorokiniana	OP144022
	58	TCF-58g	Unicellular	Green alga	Chicago, Illinois	Demonstration	RAB belt biofilm	Municipal	Tertiary effluent	2021-02-10	Sample homogenized, diluted up to 1:1000, plated on solid medium	BBM + 0.1 M NaHCO3 + 0.1 mg/L B12 (pH-adjusted to 7.5-7.6 with HCl)	Did not grow				ss5/ss3	mod-ss5	-	Desmodesmus abundans	OP144023
	59	TCF-59g	Unicellular	Green alga	Chicago, Illinois	Demonstration	RAB belt biofilm	Municipal	Tertiary effluent	2021-02-10	Sample homogenized, diluted up to 1:1000, plated on solid medium	BBM + 0.1 M NaHCO3 + 0.1 mg/L B12 (pH-adjusted to 7.5-7.6 with HCl)	12	0.52	0.387097	0.149167	ss5/ss3	mod-ss5	-	Tetradesmus sp.	OP144024
	60	TCF-60g	Unicellular	Green alga	Chicago, Illinois	Demonstration	RAB belt biofilm	Municipal	Tertiary effluent	2021-02-10	Sample homogenized, diluted up to 1:1000, plated on solid medium	BBM + 0.1 M NaHCO3 + 0.1 mg/L B12 (pH-adjusted to 7.5-7.6 with HCl)	12	1.62	1.32305	0.509831	ss5/ss3	mod-ss5	-	Tetradesmus sp.	OP144025
	61	TCF-61g	Unicellular	Green alga	Chicago, Illinois	Demonstration	RAB belt biofilm	Municipal	Tertiary effluent	2021-02-10	Sample homogenized, diluted up to 1:1000, plated on solid medium	BBM + 0.1 M NaHCO3 + 0.1 mg/L B12 (pH-adjusted to 7.5-7.6 with HCl)	12	0.95	0.740145	0.285213	ss5/ss3	mod-ss5	-	Tetradesmus sp.	OP144026
	62	TCF-62g	Unicellular	Green alga	Chicago, Illinois	Demonstration	RAB belt biofilm	Municipal	Tertiary effluent	2021-02-10	Sample homogenized, diluted up to 1:1000, plated on solid medium	BBM + 0.1 M NaHCO3 + 0.1 mg/L B12 (pH-adjusted to 7.5-7.6 with HCl)	10	0.748	1.19939	0.462181	ss5/ss3	mod-ss5	-	Tetradesmus sp.	OP144027
	63	TCF-63g	Unicellular	Green alga	Chicago, Illinois	Demonstration	RAB belt biofilm	Municipal	Tertiary effluent	2021-02-10	Sample homogenized, diluted up to 1:1000, plated on solid medium	BBM + 0.1 M NaHCO3 + 0.1 mg/L B12 (pH-adjusted to 7.5-7.6 with HCl)	16*	0.895	1.39011	0.535673	D512for/D978rev	D512for	-	Desmodesmus armatus	OP144028
	64	TCF-64g	Unicellular	Green alga	Chicago, Illinois	Demonstration	RAB belt biofilm	Municipal	Tertiary effluent	2021-02-10	Sample homogenized, diluted up to 1:1000, plated on solid medium	BBM + 0.1 M NaHCO3 + 0.1 mg/L B12 (pH-adjusted to 7.5-7.6 with HCl)	6	0.852	1.70112	0.655522	D512for/D978rev	D512for	-	Desmodesmus sp.	OP144029
	65	TCF-65g	Unicellular	Green alga	Chicago, Illinois	Demonstration	RAB belt biofilm	Municipal	Tertiary effluent	2021-02-10	Sample homogenized, diluted up to 1:1000, plated on solid medium	BBM + 0.1 M NaHCO3 + 0.1 mg/L B12 (pH-adjusted to 7.5-7.6 with HCl)	5	1.22	1.32387	0.51015	D512for/D978rev	D512for	-	Desmodesmus sp.	OP144030
	66	TCF-66g	Unicellular	Green alga	Sioux City, Iowa	Pilot	RAB belt biofilm	Industrial - Meat processing	Anaerobic digester effluent	2021-02-10	Sample homogenized, diluted up to 1:1000, plated on solid medium	BBM + 0.1 M NaHCO3 + 0.1 mg/L B12 (pH-adjusted to 7.5-7.6 with HCl)	7	0.518	2.24469	0.864986	ss5/ss3	mod-ss5	-	Chlorella sorokiniana	OP144031
	67	TCF-67g	Unicellular	Green alga	Sioux City, Iowa	Pilot	RAB belt biofilm	Industrial - Meat processing	Anaerobic digester effluent	2021-02-10	Sample homogenized, diluted up to 1:1000, plated on solid medium	BBM + 0.1 M NaHCO3 + 0.1 mg/L B12 (pH-adjusted to 7.5-7.6 with HCl)	Did not grow				ss5/ss3	mod-ss5	-	Desmodesmus abundans	OP144032
	68	TCF-68g	Unicellular	Green alga	Sioux City, Iowa	Pilot	RAB belt biofilm	Industrial - Meat processing	Anaerobic digester effluent	2021-02-10	Sample homogenized, diluted up to 1:1000, plated on solid medium	BBM + 0.1 M NaHCO3 + 0.1 mg/L B12 (pH-adjusted to 7.5-7.6 with HCl)	Did not grow				ss5/ss3	mod-ss5	-	Desmodesmus abundans	OP144033
	69	TCF-69g	Unicellular	Green alga	Sioux City, Iowa	Pilot	RAB belt biofilm	Industrial - Meat processing	Anaerobic digester effluent	2021-02-10	Sample homogenized, diluted up to 1:1000, plated on solid medium	BBM + 0.1 M NaHCO3 + 0.1 mg/L B12 (pH-adjusted to 7.5-7.6 with HCl)	24	0.631	1.56775	0.604128	ss5/ss3	mod-ss5/mod-ss3	Bidirectional read merged with D512for/D978rev sequence	Desmodesmus sp.	OP144034
	70	TCF-70g	Unicellular	Green alga	Sioux City, Iowa	Pilot	RAB belt biofilm	Industrial - Meat processing	Anaerobic digester effluent	2021-02-10	Sample homogenized, diluted up to 1:1000, plated on solid medium	BBM + 0.1 M NaHCO3 + 0.1 mg/L B12 (pH-adjusted to 7.5-7.6 with HCl)	6	0.551	1.41255	0.54432	ss5/ss3	mod-ss5	-	Desmodesmus sp.	OP144035
	71	TCF-71g	Unicellular	Green alga	Sioux City, Iowa	Pilot	RAB belt biofilm	Industrial - Meat processing	Anaerobic digester effluent	2021-02-10	Sample homogenized, diluted up to 1:1000, plated on solid medium	BBM + 0.1 M NaHCO3 + 0.1 mg/L B12 (pH-adjusted to 7.5-7.6 with HCl)	4	0.773	1.67715	0.646286	ss5/ss3	mod-ss5	-	Dictyosphaerium sp.	OP144036
	72	TCF-72g	Unicellular	Green alga	Sioux City, Iowa	Pilot	RAB belt biofilm	Industrial - Meat processing	Anaerobic digester effluent	2021-02-10	Sample homogenized, diluted up to 1:1000, plated on solid medium	BBM + 0.1 M NaHCO3 + 0.1 mg/L B12 (pH-adjusted to 7.5-7.6 with HCl)	4	0.589	3.28665	1.2665	ss5/ss3	mod-ss5	-	Dictyosphaerium sp.	OP144037
	73	TCF-73g	Unicellular	Green alga	Sioux City, Iowa	Pilot	RAB belt biofilm	Industrial - Meat processing	Anaerobic digester effluent	2021-02-10	Sample homogenized, diluted up to 1:1000, plated on solid medium	BBM + 0.1 M NaHCO3 + 0.1 mg/L B12 (pH-adjusted to 7.5-7.6 with HCl)	6	0.898	2.20865	0.851097	ss5/ss3	mod-ss5	-	Tetradesmus obliquus	OP144038
	74	TCF-74g	Unicellular	Green alga	Creston, Iowa	Demonstration	RAB belt biofilm	Municipal	Final clarifier effluent	2021-04-13	Sample homogenized, diluted up to 1:1000, plated on solid medium	BBM + 0.1 M NaHCO3 + 0.1 mg/L B12 (pH-adjusted to 7.5-7.6 with HCl)	3	0.521	2.60862	1.00522	ss5/ss3	mod-ss5	-	Chlorella sorokiniana	OP144039
	75	TCF-75g	Multicellular	Green alga	Creston, Iowa	Demonstration	RAB belt biofilm	Municipal	Final clarifier effluent	2021-04-13	Sample homogenized, diluted up to 1:1000, plated on solid medium	BBM + 0.1 M NaHCO3 + 0.1 mg/L B12 (pH-adjusted to 7.5-7.6 with HCl)	11	-	4.92602	1.89823	D512for/D978rev	D512for	-	Caespitella pascheri	OP144040
	76	TCF-76g	Unicellular	Green alga	Creston, Iowa	Demonstration	RAB belt biofilm	Municipal	Final clarifier effluent	2021-04-13	Sample homogenized, diluted up to 1:1000, plated on solid medium	BBM + 0.1 M NaHCO3 + 0.1 mg/L B12 (pH-adjusted to 7.5-7.6 with HCl)	6	0.928	3.15262	1.21485	ss5/ss3	mod-ss5	-	Tetradesmus obliquus	OP144041
	77	TCF-77g	Unicellular	Green alga	Sioux City, Iowa	Pilot	RAB belt biofilm	Industrial - Animal slaughter, processing, and rendering; agricultural chemical production	Anaerobic digester effluent	2021-04-15	Sample homogenized, diluted up to 1:1000, plated on solid medium	BBM + 0.1 M NaHCO3 + 0.1 mg/L B12 (pH-adjusted to 7.5-7.6 with HCl)	6	2.18	1.34431	0.518024	ss5/ss3	mod-ss5	-	Dictyosphaerium sp.	OP144042
	78	TCF-78g	Unicellular	Green alga	Sioux City, Iowa	Pilot	RAB belt biofilm	Industrial - Animal slaughter, processing, and rendering; agricultural chemical production	Anaerobic digester effluent	2021-04-15	Sample homogenized, diluted up to 1:1000, plated on solid medium	BBM + 0.1 M NaHCO3 + 0.1 mg/L B12 (pH-adjusted to 7.5-7.6 with HCl)	4	0.782	2.10527	0.811259	ss5/ss3	mod-ss5	-	Dictyosphaerium sp.	OP144043
	79	TCF-79g	Unicellular	Green alga	Slater, Iowa	Demonstration	RAB belt biofilm	Municipal	Secondary effluent	2021-04-15	Sample homogenized, diluted up to 1:1000, plated on solid medium	BBM + 0.1 M NaHCO3 + 0.1 mg/L B12 (pH-adjusted to 7.5-7.6 with HCl)	4	0.872	1.58951	0.612512	ss5/ss3	mod-ss5	-	Desmodesmus sp.	OP144044
	80	TCF-80g	Unicellular	Green alga	Slater, Iowa	Demonstration	RAB belt biofilm	Municipal	Secondary effluent	2021-04-15	Sample homogenized, diluted up to 1:1000, plated on solid medium	BBM + 0.1 M NaHCO3 + 0.1 mg/L B12 (pH-adjusted to 7.5-7.6 with HCl)	4	0.578	0.922638	0.355535	ss5/ss3	mod-ss5	-	Desmodesmus sp.	OP144045
	81	TCF-81g	Unicellular	Green alga	Slater, Iowa	Demonstration	RAB belt biofilm	Municipal	Secondary effluent	2021-04-15	Sample homogenized, diluted up to 1:1000, plated on solid medium	BBM + 0.1 M NaHCO3 + 0.1 mg/L B12 (pH-adjusted to 7.5-7.6 with HCl)	6	0.848	1.27831	0.492594	ss5/ss3	mod-ss5	-	Desmodesmus sp.	OP144046
	82	TCF-82g	Unicellular	Green alga	Slater, Iowa	Demonstration	RAB belt biofilm	Municipal	Secondary effluent	2021-04-15	Sample homogenized, diluted up to 1:1000, plated on solid medium	BBM + 0.1 M NaHCO3 + 0.1 mg/L B12 (pH-adjusted to 7.5-7.6 with HCl)	3	0.579	2.50567	0.965551	ss5/ss3	mod-ss5	-	Tetradesmus obliquus	OP144047
	83	TCF-1d	Unicellular	Diatom	Creston, Iowa	Demonstration	RAB belt biofilm	Municipal	Final clarifier effluent	2021-04-13	Sample homogenized, diluted up to 1:1000, plated on solid medium with 5g/L SiO2	BBM + 10 g/L diatomaceous earth (heated/clarified) + 0.1 mg/L B12	9	-	10.3894	4.00351	D512for/D978rev	D512for	-	Craticula molestiformis	OP144048
	84	TCF-2d	Unicellular	Diatom	Creston, Iowa	Demonstration	RAB belt biofilm	Municipal	Final clarifier effluent	2021-04-13	Sample homogenized, diluted up to 1:1000, plated on solid medium with 5g/L SiO2	BBM + 10 g/L diatomaceous earth (heated/clarified) + 0.1 mg/L B12	9	-	7.79838	3.00508	D512for/D978rev	D512for	-	Craticula molestiformis	OP144049
	85	TCF-3d	Unicellular	Diatom	Creston, Iowa	Demonstration	RAB belt biofilm	Municipal	Final clarifier effluent	2021-04-13	Sample homogenized, diluted up to 1:1000, plated on solid medium with 5g/L SiO2	BBM + 10 g/L diatomaceous earth (heated/clarified) + 0.1 mg/L B12	9	-	12.716	4.90008	D512for/D978rev	D512for	-	Eolimna minima	OP144050
	86	TCF-4d	Unicellular	Diatom	Creston, Iowa	Demonstration	RAB belt biofilm	Municipal	Final clarifier effluent	2021-04-13	Sample homogenized, diluted up to 1:1000, plated on solid medium with 5g/L SiO2	BBM + 10 g/L diatomaceous earth (heated/clarified) + 0.1 mg/L B12	9	-	8.23067	3.17166	D512for/D978rev	D512for	-	Nitzschia palea	OP144051
	87	TCF-5d	Unicellular	Diatom	Creston, Iowa	Demonstration	RAB belt biofilm	Municipal	Final clarifier effluent	2021-04-13	Sample homogenized, diluted up to 1:1000, plated on solid medium with 5g/L SiO2	BBM + 10 g/L diatomaceous earth (heated/clarified) + 0.1 mg/L B12	9	-	6.99541	2.69566	D512for/D978rev	D512for	-	Nitzschia sp.	OP144052
	88	TCF-6d	Unicellular	Diatom	Creston, Iowa	Demonstration	RAB belt biofilm	Municipal	Final clarifier effluent	2021-04-13	Sample homogenized, diluted up to 1:1000, plated on solid medium with 5g/L SiO2	BBM + 10 g/L diatomaceous earth (heated/clarified) + 0.1 mg/L B12	9	-	6.60323	2.54453	D512for/D978rev	D512for	-	Craticula molestiformis	OP144053
	89	TCF-7d	Unicellular	Diatom	Creston, Iowa	Demonstration	RAB belt biofilm	Municipal	Final clarifier effluent	2021-04-13	Sample homogenized, diluted up to 1:1000, plated on solid medium with 5g/L SiO2	BBM + 10 g/L diatomaceous earth (heated/clarified) + 0.1 mg/L B12	9	-	6.39271	2.46341	D512for/D978rev	D512for	-	Craticula molestiformis	OP144054
	90	TCF-8d	Unicellular	Diatom	Creston, Iowa	Demonstration	RAB belt biofilm	Municipal	Final clarifier effluent	2021-04-13	Sample homogenized, diluted up to 1:1000, plated on solid medium with 5g/L SiO2	BBM + 10 g/L diatomaceous earth (heated/clarified) + 0.1 mg/L B12	9	-	13.9645	5.38116	D512for/D978rev	D512for	-	Craticula molestiformis	OP144055
	91	TCF-9d	Unicellular	Diatom	Creston, Iowa	Demonstration	RAB belt biofilm	Municipal	Final clarifier effluent	2021-04-13	Sample homogenized, diluted up to 1:1000, plated on solid medium with 5g/L SiO2	BBM + 10 g/L diatomaceous earth (heated/clarified) + 0.1 mg/L B12	9	-	8.67304	3.34213	D512for/D978rev	D512for	-	Nitzschia palea	OP144056
	92	TCF-1c	Multicellular	Cyanobacterium	Chicago, Illinois	Pilot	RAB belt biofilm	Municipal	Tertiary effluent	2020-12-10	Sample homogenized, filtered with ~100 mL liquid medium on a 70 uM filter, and remaining filter material rescued and plated	BBM + 0.1 mg/L B12	20	-	2.38668	0.919698	CYA359F/CYA781R(a/b)	CYA359F	-	Nostoc edaphicum	OP142377
	93	TCF-2c	Multicellular	Cyanobacterium	Slater, Iowa	Demonstration	RAB belt biofilm	Municipal	Secondary effluent	2020-12-10	Sample homogenized, filtered with ~100 mL liquid medium on a 70 uM filter, and remaining filter material rescued and plated	BBM + 0.1 mg/L B12	11	-	1.961	0.755666	CYA359F/CYA781R(a/b)	CYA359F	-	Leptolyngbya sp.	OP142378
	94	TCF-3c	Multicellular	Cyanobacterium	Slater, Iowa	Demonstration	RAB belt biofilm	Municipal	Secondary effluent	2020-12-10	Sample homogenized, filtered with ~100 mL liquid medium on a 70 uM filter, and remaining filter material rescued and plated	BBM + 0.1 mg/L B12	11	-	2.01142	0.775096	CYA359F/CYA781R(a/b)	CYA359F	-	Leptolyngbya sp.	OP142379
	95	TCF-4c	Multicellular	Cyanobacterium	Creston, Iowa	Pilot	RAB belt biofilm	Municipal	Primary clarifier effluent	2020-12-10	Sample homogenized, filtered with ~100 mL liquid medium on a 70 uM filter, and remaining filter material rescued and plated	BBM + 0.1 mg/L B12	Did not grow				CYA359F/CYA781R(a/b)	CYA359F	-	Nodosilinea sp.	OP142380
	96	TCF-5c	Unicellular	Cyanobacterium	Creston, Iowa	Pilot	RAB belt biofilm	Municipal	Intermediate clarifier effluent	2021-02-10	Sample homogenized, filtered with ~100 mL liquid medium on a 70 uM filter, and remaining filter material rescued and plated	BBM + 0.1 M NaHCO3 + 0.1 mg/L B12 (pH-adjusted to 7.5-7.6 with HCl)	16*	2.23	1.92415	0.741465	CYA359F/CYA781R(a/b)	CYA359F	-	Synechocystis sp.	Not available (poor quality)
	97	TCF-6c	Multicellular	Cyanobacterium	Chicago, Illinois	Demonstration	RAB belt biofilm	Municipal	Tertiary effluent	2021-02-10	Sample homogenized, filtered with ~100 mL liquid medium on a 70 uM filter, and remaining filter material rescued and plated	BBM + 0.1 mg/L B12	33	-	5.52542	2.1292	CYA359F/CYA781R(a/b)	CYA359F	-	Leptolyngbya sp.	OP142381
	98	TCF-7c	Multicellular	Cyanobacterium	Chicago, Illinois	Demonstration	RAB belt biofilm	Municipal	Tertiary effluent	2021-02-10	Sample homogenized, filtered with ~100 mL liquid medium on a 70 uM filter, and remaining filter material rescued and plated	BBM + 0.1 mg/L B12	20	-	5.86181	2.25883	CYA359F/CYA781R(a/b)	CYA359F	-	Leptolyngbya sp.	OP142382
	99	TCF-8c	Multicellular	Cyanobacterium	Chicago, Illinois	Demonstration	RAB belt biofilm	Municipal	Tertiary effluent	2021-02-10	Sample homogenized, filtered with ~100 mL liquid medium on a 70 uM filter, and remaining filter material rescued and plated	BBM + 0.1 mg/L B12	20	-	4.77813	1.84124	CYA359F/CYA781R(a/b)	CYA359F	-	Leptolyngbya sp.	OP142383
	100	TCF-9c	Multicellular	Cyanobacterium	Creston, Iowa	Demonstration	RAB belt biofilm	Municipal	Final clarifier effluent	2021-04-13	Sample homogenized, filtered with ~100 mL liquid medium on a 70 uM filter, and remaining filter material rescued and plated	BBM + 0.1 M NaHCO3 + 0.1 mg/L B12 (pH-adjusted to 7.5-7.6 with HCl)	15	-	3.61978	1.39487	CYA359F/CYA781R(a/b)	CYA359F	-	Pseudanabaena sp.	OP142384
	101	TCF-10c	Multicellular	Cyanobacterium	Creston, Iowa	Demonstration	RAB belt biofilm	Municipal	Final clarifier effluent	2021-04-13	Sample homogenized, filtered with ~100 mL liquid medium on a 70 uM filter, and remaining filter material rescued and plated	BBM + 0.1 mg/L B12	33	-	6.42373	2.47536	CYA359F/CYA781R(a/b)	CYA359F	-	Nodosilinea sp.	OP142385
